# Supplementary material for: β-carotene and Bacillus thuringiensis insecticidal protein differentially modulate feeding behaviour, mortality and physiology of European corn borer (Ostrinia nubilalis)
Source: PLoS One. 2021 Feb 16;16(2):e0246696. doi: 10.1371/journal.pone.0246696 (PMC7886157; doi:10.1371/journal.pone.0246696)
Supplement: S1 File — (XLSX) [file pone.0246696.s011.xlsx]

## Sheet: Fig. 4 A
Repetition 1
N = 30
	No. Alive	No. Dead	Mortality (%)		Pooled data
NO	25	5	16.6667			No. Alive	No. Dead	Mortality (%)
NO+6	17	13	43.3333		Non-Bt	25	5	16.6667
NO+60	16	14	46.6667		Non-Bt + β-carotene	33	27	45
BT	2	28	93.3333		Bt	2	28	46.6667
BT+6	3	27	90		Bt + β-carotene	7	53	88.3333
BT+60	4	26	86.6667
Repetition 2
N = 60
	No. Alive	No. Dead	Mortality (%)
Non-Bt	57	3	5
Non-Bt + β-carotene	34	11	18.3333
Bt	39	21	35
Bt + β-carotene	3	44	73.3333
Repetition 1 and 2 Pooled Data
	No. Alive	No. Dead	Mortality (%)
Non-Bt	82	8	8.88889
Non-Bt + β-carotene	67	38	36.1905
Bt	41	49	54.4444
Bt + β-carotene	10	97	90.6542

## Sheet: Fig. 4 B
Diet (40)	Sample	days to L50			Figure. 4B
Non-Bt	1	10
Non-Bt	2	12
Non-Bt	3	12			Diet		S.E.
Non-Bt	4	13			Non-Bt	12.0093	0.276705
Non-Bt	5	9			Non-Bt + β-carotene	12.8572	0.390272
Non-Bt	6	11			Bt	35.2188	1.88743
Non-Bt	7	13			Bt + β-carotene	58.6667	6.17342
Non-Bt	8	10
Non-Bt	9	9
Non-Bt	10	dead
Non-Bt	11	13
Non-Bt	12	10
Non-Bt	13	13
Non-Bt	14	10
Non-Bt	15	11
Non-Bt	16	10
Non-Bt	17	9
Non-Bt	18	9
Non-Bt	19	9
Non-Bt	20	8
Non-Bt	21	12
Non-Bt	22	11
Non-Bt	23	9
Non-Bt	24	9
Non-Bt	25	10
Non-Bt	26	9
Non-Bt	27	9
Non-Bt	28	10
Non-Bt	29	12
Non-Bt	30	10
Non-Bt	31	10
Non-Bt	32	11
Non-Bt	33	10
Non-Bt	34	11
Non-Bt	35	9
Non-Bt	36	9
Non-Bt	37	10
Non-Bt	38	8
Non-Bt	39	8
Non-Bt	40	10
Non-Bt	41	11
Non-Bt	42	dead
Non-Bt	43	17
Non-Bt	44	18
Non-Bt	45	14
Non-Bt	46	dead
Non-Bt	47	15
Non-Bt	48	16
Non-Bt	49	15
Non-Bt	50	14
Non-Bt	51	14
Non-Bt	52	14
Non-Bt	53	16
Non-Bt	54	14
Non-Bt	55	14
Non-Bt	56	12
Non-Bt	57	10
Non-Bt	58	13
Non-Bt	59	13
Non-Bt	60	14
Non-Bt	61	9.87
Non-Bt	62	11.985
Non-Bt	63	14.1
Non-Bt	64	14.1
Non-Bt	65	19.035
Non-Bt	66	9.87
Non-Bt	67	15.51
Non-Bt	68	14.1
Non-Bt	69	9.87
Non-Bt	70	14.1
Non-Bt	71	14.1
Non-Bt	72	9.87
Non-Bt	73	dead
Non-Bt	74	15.51
Non-Bt	75	14.1
Non-Bt	76	dead
Non-Bt	77	14.1
Non-Bt	78	dead
Non-Bt	79	9.87
Non-Bt	80	14.1
Non-Bt	81	14.1
Non-Bt	82	dead
Non-Bt	83	14.1
Non-Bt	84	11.985
Non-Bt	85	14.1
Non-Bt	86	dead
Non-Bt	87	14.1
Non-Bt	88	14.1
Non-Bt	89	11.985
Non-Bt	90	14.1
Non-Bt + β-carotene	1	11
Non-Bt + β-carotene	2	dead
Non-Bt + β-carotene	3	9
Non-Bt + β-carotene	4	12
Non-Bt + β-carotene	5	dead
Non-Bt + β-carotene	6	12
Non-Bt + β-carotene	7	10
Non-Bt + β-carotene	8	13
Non-Bt + β-carotene	9	14
Non-Bt + β-carotene	10	11
Non-Bt + β-carotene	11	12
Non-Bt + β-carotene	12	10
Non-Bt + β-carotene	13	10
Non-Bt + β-carotene	14	11
Non-Bt + β-carotene	15	13
Non-Bt + β-carotene	16	dead
Non-Bt + β-carotene	17	12
Non-Bt + β-carotene	18	13
Non-Bt + β-carotene	19	15
Non-Bt + β-carotene	20	11
Non-Bt + β-carotene	21	11
Non-Bt + β-carotene	22	dead
Non-Bt + β-carotene	23	dead
Non-Bt + β-carotene	24	15
Non-Bt + β-carotene	25	dead
Non-Bt + β-carotene	26	dead
Non-Bt + β-carotene	27	9
Non-Bt + β-carotene	28	dead
Non-Bt + β-carotene	29	dead
Non-Bt + β-carotene	30	11
Non-Bt + β-carotene	31	14
Non-Bt + β-carotene	32	14
Non-Bt + β-carotene	33	dead
Non-Bt + β-carotene	34	11
Non-Bt + β-carotene	35	11
Non-Bt + β-carotene	36	11
Non-Bt + β-carotene	37	dead
Non-Bt + β-carotene	38	13
Non-Bt + β-carotene	39	dead
Non-Bt + β-carotene	40	10
Non-Bt + β-carotene	41	20
Non-Bt + β-carotene	42	dead
Non-Bt + β-carotene	43	10
Non-Bt + β-carotene	44	17
Non-Bt + β-carotene	45	dead
Non-Bt + β-carotene	46	15.51
Non-Bt + β-carotene	47	4.935
Non-Bt + β-carotene	48	14.1
Non-Bt + β-carotene	49	14.1
Non-Bt + β-carotene	50	dead
Non-Bt + β-carotene	51	dead
Non-Bt + β-carotene	52	dead
Non-Bt + β-carotene	53	dead
Non-Bt + β-carotene	54	dead
Non-Bt + β-carotene	55	11.985
Non-Bt + β-carotene	56	dead
Non-Bt + β-carotene	57	14.1
Non-Bt + β-carotene	58	dead
Non-Bt + β-carotene	59	15.51
Non-Bt + β-carotene	60	dead
Non-Bt + β-carotene	61	11.985
Non-Bt + β-carotene	62	11.985
Non-Bt + β-carotene	63	dead
Non-Bt + β-carotene	64	dead
Non-Bt + β-carotene	65	dead
Non-Bt + β-carotene	66	9.87
Non-Bt + β-carotene	67	20.445
Non-Bt + β-carotene	68	14.1
Non-Bt + β-carotene	69	dead
Non-Bt + β-carotene	70	dead
Non-Bt + β-carotene	71	19.035
Non-Bt + β-carotene	72	15.51
Non-Bt + β-carotene	73	dead
Non-Bt + β-carotene	74	dead
Non-Bt + β-carotene	75	14.1
Non-Bt + β-carotene	76	dead
Non-Bt + β-carotene	77	15.51
Non-Bt + β-carotene	78	dead
Non-Bt + β-carotene	79	15.51
Non-Bt + β-carotene	80	dead
Non-Bt + β-carotene	81	14.1
Non-Bt + β-carotene	82	11.985
Non-Bt + β-carotene	83	dead
Non-Bt + β-carotene	84	14.1
Non-Bt + β-carotene	85	14.1
BT	1	42
BT	2	31
BT	3	31
BT	4	dead
BT	5	39
BT	6	dead
BT	7	dead
BT	8	31
BT	9	28
BT	10	36
BT	11	dead
BT	12	dead
BT	13	36
BT	14	28
BT	15	dead
BT	16	dead
BT	17	dead
BT	18	24
BT	19	48
BT	20	49
BT	21	dead
BT	22	28
BT	23	dead
BT	24	22
BT	25	dead
BT	26	33
BT	27	38
BT	28	16
BT	29	53
BT	30	26
BT	31	dead
BT	32	dead
BT	33	35
BT	34	67
BT	35	dead
BT	36	24
BT	37	dead
BT	38	22
BT	39	dead
BT	40	dead
BT	41	dead
BT	42	dead
BT	43	dead
BT	44	dead
BT	45	dead
BT	46	dead
BT	47	50
BT	48	dead
BT	49	46
BT	50	31
BT	51	32
BT	52	34
BT	53	dead
BT	54	dead
BT	55	38
BT	56	dead
BT	57	dead
BT	58	38
BT	59	39
BT	60	32
Bt + β-carotene	1	dead
Bt + β-carotene	2	dead
Bt + β-carotene	3	dead
Bt + β-carotene	4	68
Bt + β-carotene	5	dead
Bt + β-carotene	6	dead
Bt + β-carotene	7	dead
Bt + β-carotene	8	dead
Bt + β-carotene	9	dead
Bt + β-carotene	10	dead
Bt + β-carotene	11	dead
Bt + β-carotene	12	dead
Bt + β-carotene	13	dead
Bt + β-carotene	14	dead
Bt + β-carotene	15	dead
Bt + β-carotene	16	dead
Bt + β-carotene	17	dead
Bt + β-carotene	18	dead
Bt + β-carotene	19	dead
Bt + β-carotene	20	dead
Bt + β-carotene	21	dead
Bt + β-carotene	22	dead
Bt + β-carotene	23	dead
Bt + β-carotene	24	dead
Bt + β-carotene	25	dead
Bt + β-carotene	26	47
Bt + β-carotene	27	dead
Bt + β-carotene	28	dead
Bt + β-carotene	29	dead
Bt + β-carotene	30	dead
Bt + β-carotene	31	dead
Bt + β-carotene	32	dead
Bt + β-carotene	33	dead
Bt + β-carotene	34	dead
Bt + β-carotene	35	dead
Bt + β-carotene	36	dead
Bt + β-carotene	37	dead
Bt + β-carotene	38	dead
Bt + β-carotene	39	dead
Bt + β-carotene	40	dead
Bt + β-carotene	41	dead
Bt + β-carotene	42	dead
Bt + β-carotene	43	dead
Bt + β-carotene	44	dead
Bt + β-carotene	45	61
Bt + β-carotene	46	dead
Bt + β-carotene	47	dead
Bt + β-carotene	48	dead
Bt + β-carotene	49	dead
Bt + β-carotene	50	dead
Bt + β-carotene	51	dead
Bt + β-carotene	52	dead
Bt + β-carotene	53	dead
Bt + β-carotene	54	dead
Bt + β-carotene	55	dead
Bt + β-carotene	56	dead
Bt + β-carotene	57	dead
Bt + β-carotene	58	dead
Bt + β-carotene	59	dead
Bt + β-carotene	60	dead

## Sheet: Fig. 4 C
Diet (40)	Sample	weight at L5 0		Fig. 4 C
NO	1	0.0325
NO	2	0.0277
NO	3	0.024
NO	4	0.0352
NO	5	0.0435
NO	6	0.0265
NO	7	0.0262
NO	8	0.0431
NO	9	0.0222
NO	10
NO	11	0.0416
NO	12	0.0296
NO	13	0.0244
NO	14	0.0353
NO	15	0.0261
NO	16	0.0158
NO	17	0.0234
NO	18	0.0288
NO	19	0.04
NO	20	0.0256
NO	21	0.0129
NO	22	0.0275
NO	23	0.0355
NO	24	0.0506
NO	25	0.0262
NO	26	0.0404
NO	27	0.0564
NO	28	0.0478
NO	29	0.0257
NO	30	0.0323
NO	31	0.0464
NO	32	0.0342
NO	33	0.0251
NO	34	0.0235
NO	35	0.0559
NO	36	0.0399
NO	37	0.0243
NO	38	0.0226
NO	39	0.0286
NO	40	0.0347
NO	41	0.0277
NO	42
NO	43	0.0426
NO	44	0.0372
NO	45	0.0252
NO	46
NO	47	0.0359
NO	48	0.0276
NO	49	0.0257
NO	50	0.036
NO	51	0.0232
NO	52	0.0327
NO	53	0.0405
NO	54	0.0263
NO	55	0.0231
NO	56	0.0474
NO	57	0.0153
NO	58	0.0143
NO	59	0.0273
NO	60	0.0298
NO 40 + β-carotene	1	0.0309
NO 40 + β-carotene	2
NO 40 + β-carotene	3	0.0488
NO 40 + β-carotene	4	0.0217
NO 40 + β-carotene	5
NO 40 + β-carotene	6	0.0317
NO 40 + β-carotene	7	0.0488
NO 40 + β-carotene	8	0.0381
NO 40 + β-carotene	9	0.0193
NO 40 + β-carotene	10	0.0475
NO 40 + β-carotene	11	0.0266
NO 40 + β-carotene	12	0.0205
NO 40 + β-carotene	13	0.0384
NO 40 + β-carotene	14	0.0387
NO 40 + β-carotene	15	0.0418
NO 40 + β-carotene	16
NO 40 + β-carotene	17	0.0423
NO 40 + β-carotene	18	0.0208
NO 40 + β-carotene	19	0.0212
NO 40 + β-carotene	20	0.033
NO 40 + β-carotene	21	0.0384
NO 40 + β-carotene	22
NO 40 + β-carotene	23
NO 40 + β-carotene	24	0.0223
NO 40 + β-carotene	25
NO 40 + β-carotene	26
NO 40 + β-carotene	27	0.022
NO 40 + β-carotene	28
NO 40 + β-carotene	29
NO 40 + β-carotene	30	0.0317
NO 40 + β-carotene	31	0.0301
NO 40 + β-carotene	32	0.0199
NO 40 + β-carotene	33
NO 40 + β-carotene	34	0.0348
NO 40 + β-carotene	35	0.0335
NO 40 + β-carotene	36	0.0259
NO 40 + β-carotene	37
NO 40 + β-carotene	38	0.019
NO 40 + β-carotene	39
NO 40 + β-carotene	40	0.0401
NO 40 + β-carotene	41	0.0345
NO 40 + β-carotene	42
NO 40 + β-carotene	43	0.0451
NO 40 + β-carotene	44	0.0171
NO 40 + β-carotene	45
BT	1	0.0087
BT	2	0.0289
BT	3	0.0209
BT	4
BT	5	0.0329
BT	6
BT	7
BT	8	0.0261
BT	9	0.0209
BT	10	0.0203
BT	11
BT	12
BT	13	0.0163
BT	14	0.0266
BT	15
BT	16
BT	17
BT	18	0.0228
BT	19	0.032
BT	20	0.0235
BT	21
BT	22	0.0347
BT	23
BT	24	0.0141
BT	25
BT	26	0.024
BT	27	0.0261
BT	28	0.02
BT	29	0.0177
BT	30	0.0248
BT	31
BT	32
BT	33	0.0228
BT	34	0.0176
BT	35
BT	36	0.0168
BT	37
BT	38	0.0261
BT	39
BT	40
BT	41
BT	42
BT	43
BT	44
BT	45
BT	46
BT	47	0.0155
BT	48
BT	49	0.0191
BT	50	0.0173
BT	51	0.0204
BT	52	0.0161
BT	53
BT	54
BT	55	0.0266
BT	56
BT	57
BT	58	0.0244
BT	59	0.0217
BT	60	0.0231
Bt 40 + β-carotene	1
Bt 40 + β-carotene	2
Bt 40 + β-carotene	3
Bt 40 + β-carotene	4	0.0232
Bt 40 + β-carotene	5
Bt 40 + β-carotene	6
Bt 40 + β-carotene	7
Bt 40 + β-carotene	8
Bt 40 + β-carotene	9
Bt 40 + β-carotene	10
Bt 40 + β-carotene	11
Bt 40 + β-carotene	12
Bt 40 + β-carotene	13
Bt 40 + β-carotene	14
Bt 40 + β-carotene	15
Bt 40 + β-carotene	16
Bt 40 + β-carotene	17
Bt 40 + β-carotene	18
Bt 40 + β-carotene	19
Bt 40 + β-carotene	20
Bt 40 + β-carotene	21
Bt 40 + β-carotene	22
Bt 40 + β-carotene	23
Bt 40 + β-carotene	24
Bt 40 + β-carotene	25
Bt 40 + β-carotene	26	0.017
Bt 40 + β-carotene	27
Bt 40 + β-carotene	28
Bt 40 + β-carotene	29
Bt 40 + β-carotene	30
Bt 40 + β-carotene	31
Bt 40 + β-carotene	32
Bt 40 + β-carotene	33
Bt 40 + β-carotene	34
Bt 40 + β-carotene	35
Bt 40 + β-carotene	36
Bt 40 + β-carotene	37
Bt 40 + β-carotene	38
Bt 40 + β-carotene	39
Bt 40 + β-carotene	40
Bt 40 + β-carotene	41
Bt 40 + β-carotene	42
Bt 40 + β-carotene	43
Bt 40 + β-carotene	44
Bt 40 + β-carotene	45	0.0192
Bt 40 + β-carotene	46
Bt 40 + β-carotene	47
Bt 40 + β-carotene	48
Bt 40 + β-carotene	49
Bt 40 + β-carotene	50
Bt 40 + β-carotene	51
Bt 40 + β-carotene	52
Bt 40 + β-carotene	53
Bt 40 + β-carotene	54
Bt 40 + β-carotene	55
Bt 40 + β-carotene	56
Bt 40 + β-carotene	57
Bt 40 + β-carotene	58
Bt 40 + β-carotene	59
Bt 40 + β-carotene	60

## Sheet: Fig. 4 D
Treatment	Pupal weight		Figure. 4D
Non-Bt	0.0812
Non-Bt	0.0777
Non-Bt	0.0689		Diet		S.E.
Non-Bt	0.0681		Non-Bt	0.072724	0.00208449
Non-Bt	0.0743		Non-Bt + β-carotene	0.0676636	0.00159314
Non-Bt	0.0712
Non-Bt	0.0568
Non-Bt	0.0751
Non-Bt	0.0739
Non-Bt	0.0725
Non-Bt	0.0806
Non-Bt	0.0752
Non-Bt
Non-Bt	0.0497
Non-Bt	0.0743
Non-Bt
Non-Bt	0.0706
Non-Bt
Non-Bt	0.0705
Non-Bt	0.0577
Non-Bt	0.0867
Non-Bt
Non-Bt	0.0628
Non-Bt	0.068
Non-Bt	0.0846
Non-Bt
Non-Bt	0.0954
Non-Bt	0.075
Non-Bt	0.0596
Non-Bt	0.0877
Non-Bt +β-carotene
Non-Bt +β-carotene	0.063
Non-Bt +β-carotene	0.0616
Non-Bt +β-carotene
Non-Bt +β-carotene	0.0581
Non-Bt +β-carotene	0.0547
Non-Bt +β-carotene
Non-Bt +β-carotene	0.0674
Non-Bt +β-carotene	0.068
Non-Bt +β-carotene
Non-Bt +β-carotene	0.0629
Non-Bt +β-carotene	0.0723
Non-Bt +β-carotene	0.0693
Non-Bt +β-carotene	0.073
Non-Bt +β-carotene	0.0815
Non-Bt +β-carotene
Non-Bt +β-carotene	0.0783
Non-Bt +β-carotene	0.0768
Non-Bt +β-carotene
Non-Bt +β-carotene	0.062
Non-Bt +β-carotene
Non-Bt +β-carotene	0.0956
Non-Bt +β-carotene	0.0583
Non-Bt +β-carotene
Non-Bt +β-carotene
Non-Bt +β-carotene
Non-Bt +β-carotene
Non-Bt +β-carotene
Non-Bt +β-carotene	0.0584
Non-Bt +β-carotene
Non-Bt +β-carotene	0.0722
Non-Bt +β-carotene
Non-Bt +β-carotene	0.063
Non-Bt +β-carotene
Non-Bt +β-carotene	0.0687
Non-Bt +β-carotene	0.0703
Non-Bt +β-carotene
Non-Bt +β-carotene
Non-Bt +β-carotene
Non-Bt +β-carotene	0.0711
Non-Bt +β-carotene	0.0563
Non-Bt +β-carotene	0.0679
Non-Bt +β-carotene
Non-Bt +β-carotene
Non-Bt +β-carotene	0.0517
Non-Bt +β-carotene	0.0561
Non-Bt +β-carotene
Non-Bt +β-carotene
Non-Bt +β-carotene	0.0675
Non-Bt +β-carotene
Non-Bt +β-carotene	0.0696
Non-Bt +β-carotene
Non-Bt +β-carotene	0.0748
Non-Bt +β-carotene
Non-Bt +β-carotene	0.0749
Non-Bt +β-carotene	0.0701
Non-Bt +β-carotene
Non-Bt +β-carotene	0.077
Non-Bt +β-carotene	0.0605
Non-Bt +β-carotene

## Sheet: Fig. 5 A
Diet	Instar_days	Sample_code	20E			Fig. 5 A
BT	L5-1	sample_1	4.89392
BT	L5-1	sample_2	1.94572			Diet	L5-1	S.E.	L5-3	S.E.
BT	L5-1	sample_3	4.13692			Non-Bt	19.0352	3.72442	3.68054	0.734189
BT	L5-1	sample_4	no sample			Non-Bt + β-carotene	32.3561	6.50022	21.5562	2.30043
BT	L5-1	sample_5	74.8606			Bt	17.6488	14.3132	5.14912	1.14119
BT	L5-1	sample_6	2.40678			Bt + β-carotene	9.43378	1.85666	14.8986	3.22316
NO	L5-1	sample_1	2.34705
NO	L5-1	sample_2	18.6065
NO	L5-1	sample_3	21.3461
NO	L5-1	sample_4	29.454
NO	L5-1	sample_5	23.8692
NO	L5-1	sample_6	18.5881
BT + β-carotene	L5-1	sample_1	3.4411
BT + β-carotene	L5-1	sample_2	9.06676
BT + β-carotene	L5-1	sample_3	4.78325
BT + β-carotene	L5-1	sample_4	11.2198
BT + β-carotene	L5-1	sample_5	13.9823
BT + β-carotene	L5-1	sample_6	14.1095
NO + β-carotene	L5-1	sample_1	7.12914
NO + β-carotene	L5-1	sample_2	33.1664
NO + β-carotene	L5-1	sample_3	39.8607
NO + β-carotene	L5-1	sample_4	43.0141
NO + β-carotene	L5-1	sample_5	20.633
NO + β-carotene	L5-1	sample_6	50.3335
BT	L5-3	sample_1	2.7862
BT	L5-3	sample_2	1.87333
BT	L5-3	sample_3	5.76198
BT	L5-3	sample_4	4.18063
BT	L5-3	sample_5	6.82812
BT	L5-3	sample_6	9.46448
NO	L5-3	sample_1	4.99421
NO	L5-3	sample_2	4.45016
NO	L5-3	sample_3	1.47112
NO	L5-3	sample_4	1.46283
NO	L5-3	sample_5	5.66067
NO	L5-3	sample_6	4.04424
BT + β-carotene	L5-3	sample_1	4.65486
BT + β-carotene	L5-3	sample_2	10.2791
BT + β-carotene	L5-3	sample_3	14.7562
BT + β-carotene	L5-3	sample_4	16.5123
BT + β-carotene	L5-3	sample_5	28.4171
BT + β-carotene	L5-3	sample_6	14.7723
NO + β-carotene	L5-3	sample_1	16.1404
NO + β-carotene	L5-3	sample_2	22.3799
NO + β-carotene	L5-3	sample_3	13.1055
NO + β-carotene	L5-3	sample_4	26.4858
NO + β-carotene	L5-3	sample_5	25.8617
NO + β-carotene	L5-3	sample_6	25.3638

## Sheet: Fig. 5 B
Diet	Instar_days	Sample_code	JH			Fig. 5 B
BT	L5-1	sample_1	0.0110034
BT	L5-1	sample_2	0.0135205			Diet	L5-1	S.E.	L5-3	S.E.
BT	L5-1	sample_3	0.0248025			Non-Bt	0.778433	0.134618	2.27949	0.473848
BT	L5-1	sample_4	no sample			Non-Bt + β-carotene	0.699191	0.117742	6.06996	1.82741
BT	L5-1	sample_5	0.0123278			Bt	0.0176342	0.00331162	0.342544	0.126218
BT	L5-1	sample_6	0.026517			Bt + β-carotene	0.392378	0.0806795	0.267903	0.0344999
NO	L5-1	sample_1	1.3912
NO	L5-1	sample_2	0.784088
NO	L5-1	sample_3	0.850483
NO	L5-1	sample_4	0.532749
NO	L5-1	sample_5	0.598921
NO	L5-1	sample_6	0.51316
BT + β-carotene	L5-1	sample_1	0.558921
BT + β-carotene	L5-1	sample_2	0.688842
BT + β-carotene	L5-1	sample_3	0.321972
BT + β-carotene	L5-1	sample_4	0.316416
BT + β-carotene	L5-1	sample_5	0.330985
BT + β-carotene	L5-1	sample_6	0.13713
NO + β-carotene	L5-1	sample_1	0.88847
NO + β-carotene	L5-1	sample_2	0.354823
NO + β-carotene	L5-1	sample_3	1.12548
NO + β-carotene	L5-1	sample_4	0.796373
NO + β-carotene	L5-1	sample_5	0.479928
NO + β-carotene	L5-1	sample_6	0.550074
BT	L5-3	sample_1	0.0627408
BT	L5-3	sample_2	0.847485
BT	L5-3	sample_3	0.586107
BT	L5-3	sample_4	0.0965128
BT	L5-3	sample_5	0.235033
BT	L5-3	sample_6	0.227387
NO	L5-3	sample_1	4.3185
NO	L5-3	sample_2	1.28711
NO	L5-3	sample_3	1.96278
NO	L5-3	sample_4	2.95512
NO	L5-3	sample_5	1.4201
NO	L5-3	sample_6	1.73336
BT + β-carotene	L5-3	sample_1	0.349511
BT + β-carotene	L5-3	sample_2	0.233152
BT + β-carotene	L5-3	sample_3	0.167558
BT + β-carotene	L5-3	sample_4	0.180927
BT + β-carotene	L5-3	sample_5	0.351193
BT + β-carotene	L5-3	sample_6	0.325074
NO + β-carotene	L5-3	sample_1	6.54041
NO + β-carotene	L5-3	sample_2	6.39819
NO + β-carotene	L5-3	sample_3	14.3883
NO + β-carotene	L5-3	sample_4	4.41098
NO + β-carotene	L5-3	sample_5	2.55812
NO + β-carotene	L5-3	sample_6	2.12372

## Sheet: Fig. 5 C
Diet	Instar_day	weight			Fig. 5 C
Non-Bt	day 1	0.05945
Non-Bt	day 1	0.05945				L5-day 1
Non-Bt	day 1	0.05945				Non-Bt	Non-Bt + β-carotene	BT	Bt + β-carotene
Non-Bt	day 1	0.05945				0.0514333	0.0469474	0.0361857	0.0381321
Non-Bt	day 1	0.0466667			S.E.	0.0016408	0.000622125	0.000811063	0.000842649
Non-Bt	day 1	0.0466667				L5-day 3
Non-Bt	day 1	0.0466667				Non-Bt	Non-Bt + β-carotene	BT	Bt + β-carotene
Non-Bt	day 1	0.0552667				0.0820233	0.0729333	0.0417967	0.03651
Non-Bt	day 1	0.0552667			S.E.	0.00324499	0.00329547	0.00143611	0.00080451
Non-Bt	day 1	0.0552667
Non-Bt	day 1	0.042925
Non-Bt	day 1	0.042925
Non-Bt	day 1	0.042925
Non-Bt	day 1	0.042925
Non-Bt	day 1	0.0426667
Non-Bt	day 1	0.0426667
Non-Bt	day 1	0.0426667
Non-Bt	day 1	0.0592
Non-Bt	day 1	0.0592
Non-Bt	day 1	0.0592
Non-Bt	day 1	0.0592
Non-Bt	day 1
Non-Bt	day 1
Non-Bt	day 1
Non-Bt	day 1
Non-Bt	day 1
Non-Bt	day 1
Non-Bt	day 1
Non-Bt	day 1
Non-Bt	day 1
Non-Bt-6β	day 1	0.05
Non-Bt-6β	day 1	0.05
Non-Bt-6β	day 1	0.05
Non-Bt-6β	day 1	0.05
Non-Bt-6β	day 1	0.0445
Non-Bt-6β	day 1	0.0445
Non-Bt-6β	day 1	0.0445
Non-Bt-6β	day 1	0.0501333
Non-Bt-6β	day 1	0.0501333
Non-Bt-6β	day 1	0.0501333
Non-Bt-6β	day 1	0.0463
Non-Bt-6β	day 1	0.0463
Non-Bt-6β	day 1	0.0463
Non-Bt-6β	day 1	0.0466667
Non-Bt-6β	day 1	0.0466667
Non-Bt-6β	day 1	0.0466667
Non-Bt-6β	day 1	0.0430667
Non-Bt-6β	day 1	0.0430667
Non-Bt-6β	day 1	0.0430667
Non-Bt-6β	day 1
Non-Bt-6β	day 1
Non-Bt-6β	day 1
Non-Bt-6β	day 1
Non-Bt-6β	day 1
Non-Bt-6β	day 1
Non-Bt-6β	day 1
Non-Bt-6β	day 1
Non-Bt-6β	day 1
Non-Bt-6β	day 1
Non-Bt-6β	day 1
Bt	day 1	0.03156
Bt	day 1	0.03156
Bt	day 1	0.03156
Bt	day 1	0.03156
Bt	day 1	0.03156
Bt	day 1	0.03662
Bt	day 1	0.03662
Bt	day 1	0.03662
Bt	day 1	0.03662
Bt	day 1	0.03662
Bt	day 1	0.03968
Bt	day 1	0.03968
Bt	day 1	0.03968
Bt	day 1	0.03968
Bt	day 1	0.03968
Bt	day 1	0.0274
Bt	day 1	0.03864
Bt	day 1	0.03864
Bt	day 1	0.03864
Bt	day 1	0.03864
Bt	day 1	0.03864
Bt	day 1
Bt	day 1
Bt	day 1
Bt	day 1
Bt	day 1
Bt	day 1
Bt	day 1
Bt	day 1
Bt	day 1
Bt-6β	day 1	0.03904
Bt-6β	day 1	0.03904
Bt-6β	day 1	0.03904
Bt-6β	day 1	0.03904
Bt-6β	day 1	0.03904
Bt-6β	day 1	0.04176
Bt-6β	day 1	0.04176
Bt-6β	day 1	0.04176
Bt-6β	day 1	0.04176
Bt-6β	day 1	0.04176
Bt-6β	day 1	0.04545
Bt-6β	day 1	0.04545
Bt-6β	day 1	0.04545
Bt-6β	day 1	0.04545
Bt-6β	day 1	0.037
Bt-6β	day 1	0.037
Bt-6β	day 1	0.037
Bt-6β	day 1	0.037
Bt-6β	day 1	0.03586
Bt-6β	day 1	0.03586
Bt-6β	day 1	0.03586
Bt-6β	day 1	0.03586
Bt-6β	day 1	0.03586
Bt-6β	day 1	0.03092
Bt-6β	day 1	0.03092
Bt-6β	day 1	0.03092
Bt-6β	day 1	0.03092
Bt-6β	day 1	0.03092
Bt-6β	day 1
Bt-6β	day 1
Non-Bt	day 3	0.10134
Non-Bt	day 3	0.10134
Non-Bt	day 3	0.10134
Non-Bt	day 3	0.10134
Non-Bt	day 3	0.10134
Non-Bt	day 3	0.0924
Non-Bt	day 3	0.0924
Non-Bt	day 3	0.0924
Non-Bt	day 3	0.0924
Non-Bt	day 3	0.0924
Non-Bt	day 3	0.08268
Non-Bt	day 3	0.08268
Non-Bt	day 3	0.08268
Non-Bt	day 3	0.08268
Non-Bt	day 3	0.08268
Non-Bt	day 3	0.08312
Non-Bt	day 3	0.08312
Non-Bt	day 3	0.08312
Non-Bt	day 3	0.08312
Non-Bt	day 3	0.08312
Non-Bt	day 3	0.08698
Non-Bt	day 3	0.08698
Non-Bt	day 3	0.08698
Non-Bt	day 3	0.08698
Non-Bt	day 3	0.08698
Non-Bt	day 3	0.04562
Non-Bt	day 3	0.04562
Non-Bt	day 3	0.04562
Non-Bt	day 3	0.04562
Non-Bt	day 3	0.04562
Non-Bt-6β	day 3	0.0941
Non-Bt-6β	day 3	0.0941
Non-Bt-6β	day 3	0.0941
Non-Bt-6β	day 3	0.0941
Non-Bt-6β	day 3	0.0941
Non-Bt-6β	day 3	0.06854
Non-Bt-6β	day 3	0.06854
Non-Bt-6β	day 3	0.06854
Non-Bt-6β	day 3	0.06854
Non-Bt-6β	day 3	0.06854
Non-Bt-6β	day 3	0.09682
Non-Bt-6β	day 3	0.09682
Non-Bt-6β	day 3	0.09682
Non-Bt-6β	day 3	0.09682
Non-Bt-6β	day 3	0.09682
Non-Bt-6β	day 3	0.05142
Non-Bt-6β	day 3	0.05142
Non-Bt-6β	day 3	0.05142
Non-Bt-6β	day 3	0.05142
Non-Bt-6β	day 3	0.05142
Non-Bt-6β	day 3	0.05322
Non-Bt-6β	day 3	0.05322
Non-Bt-6β	day 3	0.05322
Non-Bt-6β	day 3	0.05322
Non-Bt-6β	day 3	0.05322
Non-Bt-6β	day 3	0.0735
Non-Bt-6β	day 3	0.0735
Non-Bt-6β	day 3	0.0735
Non-Bt-6β	day 3	0.0735
Non-Bt-6β	day 3	0.0735
Bt	day 3	0.03702
Bt	day 3	0.03702
Bt	day 3	0.03702
Bt	day 3	0.03702
Bt	day 3	0.03702
Bt	day 3	0.048
Bt	day 3	0.048
Bt	day 3	0.048
Bt	day 3	0.048
Bt	day 3	0.048
Bt	day 3	0.05306
Bt	day 3	0.05306
Bt	day 3	0.05306
Bt	day 3	0.05306
Bt	day 3	0.05306
Bt	day 3	0.04432
Bt	day 3	0.04432
Bt	day 3	0.04432
Bt	day 3	0.04432
Bt	day 3	0.04432
Bt	day 3	0.02926
Bt	day 3	0.02926
Bt	day 3	0.02926
Bt	day 3	0.02926
Bt	day 3	0.02926
Bt	day 3	0.03912
Bt	day 3	0.03912
Bt	day 3	0.03912
Bt	day 3	0.03912
Bt	day 3	0.03912
Bt-6β	day 3	0.03732
Bt-6β	day 3	0.03732
Bt-6β	day 3	0.03732
Bt-6β	day 3	0.03732
Bt-6β	day 3	0.03732
Bt-6β	day 3	0.04264
Bt-6β	day 3	0.04264
Bt-6β	day 3	0.04264
Bt-6β	day 3	0.04264
Bt-6β	day 3	0.04264
Bt-6β	day 3	0.03474
Bt-6β	day 3	0.03474
Bt-6β	day 3	0.03474
Bt-6β	day 3	0.03474
Bt-6β	day 3	0.03474
Bt-6β	day 3	0.03344
Bt-6β	day 3	0.03344
Bt-6β	day 3	0.03344
Bt-6β	day 3	0.03344
Bt-6β	day 3	0.03344
Bt-6β	day 3	0.03
Bt-6β	day 3	0.03
Bt-6β	day 3	0.03
Bt-6β	day 3	0.03
Bt-6β	day 3	0.03
Bt-6β	day 3	0.04092
Bt-6β	day 3	0.04092
Bt-6β	day 3	0.04092
Bt-6β	day 3	0.04092
Bt-6β	day 3	0.04092
